# Supplementary material for: Photobiomodulation Attenuates Neurotoxic Polarization of Macrophages by Inhibiting the Notch1-HIF-1α/NF-κB Signalling Pathway in Mice With Spinal Cord Injury
Source: Front Immunol. 2022 Mar 17;13:816952. doi: 10.3389/fimmu.2022.816952 (PMC8968029; doi:10.3389/fimmu.2022.816952)
Supplement: Supplementary file 1 [file Table_1.xlsx]

## Sheet: Table S1
Supplementary Table 1 Parameters of photobiomodulation (PBM) therapy
Parameter	Value
	in vivo	in vitro
Center wavelength (nm)	808	808
Spectral bandwidth (nm)	<5	<5
Operating mode	Continuous wave	Continuous wave
Frequency (Hz)	50 kHz	50 kHz
Beam spot size at target (cm²)	0.2	4.5
Irradiance at garget (mW/cm²)	50	6
Exposure duration (min)	50	7
Radiant exposure (J/cm²)	150	2.52
Radiant energy (J)	30	11.34
Number of points irradiated	1/day	2/day

## Sheet: Table S2
Supplementary Table 2 Laser Device information
Manufacturer	Lei Shi Optoelectronics Co., Ltd. Changchun, China
Model Identifier	MW-GX-808/2000mW
Year Produced	2019
Number of Emitters	1
Power stability	<3% /4h
Emitter Type	Semiconductor laser
Spatial Distribution of Emitters	Centered
Beam Delivery System	Fiberoptic

## Sheet: Table S3
Supplementary Table 3 The sequences of primers
Primers	Sequence (5'-3')	Strain
iNOS	F: CCCTTCAA TGGTTGGTACA TGG	Mouse
	R: ACA TTGA TCTCCGTGACAGCC
Arg1	F: GAACACGGCAGTGGCTTTAAC	Mouse
	R: TGCTTAGCTCTGTCTGCTTTGC
CD206	F: TCTTTGCCTTTCCCAGTCTCC	Mouse
	R: TGACACCCAGCGGAA TTTC
CD86	F: CTCAGTGATCGCCAACTTCA	Mouse
	R: ATCTGCATGTTGTCGCCATA
IL-6	F: AGCCAGAGTCCTTCAGAGAGAT	Mouse
	R: AGGAGAGCATTGGAAATTGGGG
COX-2	F: TGAGTACCGCAAACGCTTCTC	Mouse
	R: TGGACGAGGTTTTTCCACCAG
IL-1α	F: GCACCTTACACCTACCAGAGT	Mouse
	R: AAACTTCTGCCTGACGAGCTT
HIF-1α	F: TCAAGTCAGCAACGTGGAG	Mouse
	R: TA TCGAGGCTGTGTCGACG
Notch1	F: CACAGAAGCGAGGCATTGAC	Mouse
	R: AAAGCCGCCGAGATAGTCAG
Notch2	F: GCCATCAGTCACTGCTTCCT	Mouse
	R: CCCAGGTGGTCCCCCTAATA
Notch3	F: ATGCCTGTGACACACTACTGG	Mouse
	R: GCATAAGTGGGGTGAAGCCA
Notch4	F: GCTCTTATGCTGTGGCAGGA	Mouse
	R: TTGTTCTGGATCGGTGGGAC
Dll1	F: GAGAAGATCGCCCCAACACT	Mouse
	R: CCATCTTACACCTCAGTCGC
Dll3	F: GAGCCTGATGAATGCCGTTG	Mouse
	R: AGTTCAGGCAGCTACTGGTG
Dll4	F: AAGCACTTCCAGGCAACCTT	Mouse
	R: ACTGCCGCTATTCTTGTCCC
Jagged1	F: CTCACGGGCTCTTTAGCTCC	Mouse
	R: AGGCTCTTGTTGTAGGGCAC
Jagged2	F: AAGTGTTTCCGGGGATGGTC	Mouse
	R: CGCAGTGATTGCCGACAAAA
Hes1	F: AGCTCTGGGAATCTGCATGG	Mouse
	R: ATGTACACGATGTCTTTGGCAGATA
Hey1	F: AACGACATCGTCCCAGGTTT	Mouse
	R: TTAGCAGATCCCTGCTTCTCA
β-Actin	F: CATCCGTAAAGACCTCTATGCCAA C	Mouse
	R: ATGGAGCCACCGATCCACA
